# Supplementary material for: Characterization of Infant Formulae Marketed in Italy and Virulence Potential of Bacillus cereus Isolates
Source: Foods. 2026 Feb 3;15(3):536. doi: 10.3390/foods15030536 (PMC12897385; doi:10.3390/foods15030536)
Supplement: Supplementary file 1 [file foods-15-00536-s001.zip]

Archive with 1 entries (1 files):
- foods-4074325-supplementary.pdf
